# Supplementary material for: The construction and analysis of tricarboxylic acid cycle related prognostic model for cervical cancer
Source: Front Genet. 2023 Mar 9;14:1092276. doi: 10.3389/fgene.2023.1092276 (PMC10033772; doi:10.3389/fgene.2023.1092276)
Supplement: Supplementary file 1 [file Table1.XLS]

## Sheet: diff_TCA_gene
Table S1. List of the tricarboxylic acid cycle related genes, Related to Figure 1.
gene	conMean	treatMean	logFC	pValue
DLST	6356.33	6331.4	-0.00567069	0.702193
AHCYL2	1256.67	1245.05	-0.0134029	0.322067
PPT1	9677	9346.88	-0.0500758	0.670949
CBR4	1086.67	1009.71	-0.105972	0.562964
AHCYL1	8529	7731.52	-0.141625	0.494593
SUCLG2	3393	3026.62	-0.164851	0.348281
PDHB	2588	2211.05	-0.227106	0.372298
ALDH1L2	555.667	440.668	-0.334528	0.367062
SUCLA2	2604.33	2048.1	-0.346627	0.256789
SDHD	3549.67	2765.56	-0.360111	0.166854
FOXK1	4681	3600.77	-0.378511	0.344932
HSD17B12	1994.67	1505.83	-0.405587	0.196745
MTHFR	2014.67	1494.48	-0.430894	0.120584
ACSL4	3898	2802.6	-0.475969	0.112966
GAPDHS	1.33333	0.944079	-0.498058	0.537955
ACO1	3250	2250.11	-0.530445	0.104329
SFXN3	3521.33	2046.31	-0.783095	0.0815313
PPT2	716.667	409.763	-0.806512	0.0307572
PGM2L1	3154.33	1609.53	-0.970699	0.0356098
DHFR2	1213.33	576.457	-1.07369	0.105729
ME3	1229.67	532.039	-1.20866	0.0205007
PFKM	5607.67	2416.41	-1.21453	0.0178202
HACD1	897.667	279.819	-1.68169	0.133601
ACAT1	3632.67	1123.68	-1.6928	0.00460556
IDH3B	5073.33	5080.62	0.00207016	0.594247
DLD	3952.67	4091.57	0.0498279	0.867629
FPGS	3899.67	4049.91	0.0545406	0.877927
ACSF3	1421.67	1477.6	0.055668	0.986963
MAT2B	4600	4881.1	0.0855711	0.976536
OGDH	7000.33	7469.66	0.0936198	0.766167
ELOVL5	3941.67	4255	0.110354	0.940083
SDHAF2	543	587.484	0.113596	0.776164
IREB2	2777.67	3054.77	0.137189	0.971323
PFKP	6807.33	7533.87	0.146301	0.621677
ACSL1	3295	3775.45	0.196372	0.637927
ENO2	3774.67	4367.42	0.210433	0.908935
IDH3G	3292.33	3826.46	0.216901	0.872775
GCDH	1238.67	1446.22	0.223496	0.806376
ALDOC	1042.67	1224.14	0.231492	0.870202
SUCLG1	4361	5156.1	0.24162	0.659078
ME2	1660.67	1964.09	0.2421	0.80132
MDH1B	63.6667	75.7336	0.250394	0.320428
ELOVL4	296	354.385	0.25972	0.390054
FOXK2	3451.67	4247.18	0.299212	0.536799
MTHFD2L	397	521.099	0.392418	0.81144
ALDH1L1	658.667	866.658	0.395914	0.381111
SLC25A1	3446.33	4610.2	0.419767	0.193367
FAHD1	1183.33	1618.97	0.452217	0.235503
IDH3A	857.333	1182.51	0.46392	0.474175
PFKL	8520.67	11780.7	0.467386	0.251347
ACSL3	3742.67	5199.62	0.474341	0.375811
GCK	133.333	185.303	0.474846	0.338158
GNMT	23	32.1349	0.482506	0.773581
MDH2	8647.67	12170	0.492951	0.215498
ACLY	5127.33	7240.54	0.497888	0.303276
SDHB	3257.67	4661.19	0.516859	0.162878
ACSBG2	6.33333	9.30592	0.555184	0.566708
CS	5546.67	8180.57	0.56058	0.125346
ELOVL1	3640.67	5470.64	0.587506	0.158975
SDHC	2379.67	3618.11	0.604475	0.140511
FTCD	19	29.1974	0.619839	0.386097
ACO2	2515.67	3912.5	0.637149	0.213086
MAT2A	5333.33	8365.02	0.649331	0.162879
MDH1	5678.67	9269.76	0.706979	0.0629539
AHCY	5940.33	9703.32	0.707934	0.120585
ELOVL2	61.3333	101.977	0.7335	0.295495
NNT	2075	3541.35	0.771189	0.19225
FH	2977	5095.74	0.775432	0.0472888
PDHA1	2893	4969.48	0.780529	0.0465644
PGAM1	2039.67	3507.53	0.782121	0.145869
DLAT	848	1470.18	0.793858	0.178162
HK1	6090.67	10571.1	0.795453	0.10157
ACSL5	1252.33	2221.23	0.826738	0.515472
HSD17B8	621.667	1152.22	0.890199	0.089863
OGDHL	140.667	264.306	0.909928	0.591917
ENO3	177	334.842	0.919732	0.205963
ELOVL7	391.333	804.605	1.03988	0.132761
SFXN1	1571.33	3339.31	1.08756	0.0157315
ELOVL6	498	1065.8	1.09772	0.19225
SCD5	1149	2468.65	1.10335	0.294158
ACACA	2487	5363.31	1.10872	0.0417511
SDHA	273.333	594.674	1.12144	0.0424107
BPGM	901.333	2088.31	1.2122	0.0648274
MTHFS	17.3333	40.3882	1.22038	0.0472351
ADPGK	1513.33	3587.5	1.24525	0.00885233
TECR	4324.33	10383.9	1.2638	0.0154515
MTHFD1L	984.667	2456.05	1.31863	0.0430811
DHTKD1	1040.33	2699.47	1.37563	0.0278498
PGK1	13681	36219.1	1.40458	0.0138613
HACD2	2427.33	6575.34	1.43769	0.0215939
CA1	1.33333	3.64474	1.45078	0.447156
GAPDH	33346.7	92647.7	1.47421	0.0126484
TPI1	14222.7	39770.8	1.48352	0.00541741
MTHFD2	1583.33	4434.7	1.48587	0.0198
PKM	40558.3	118195	1.5431	0.00851904
GPI	7846	23081.5	1.55671	0.00520319
IDH1	2154.33	6376.51	1.56552	0.0194573
SHMT1	920.333	2869.11	1.64038	0.00743889
HK3	102	337.309	1.7255	0.131081
MTHFD1	1528.67	5525.29	1.85378	0.00407094
SHMT2	2442.33	8902.57	1.86596	0.00390563
ACSBG1	11.3333	42.4605	1.90555	0.175924
ENO1	33503.7	129376	1.94918	0.00489619
FASN	3317.67	14836.7	2.16093	0.00868428
IDH2	3083.67	14582.5	2.24152	0.00442074
ACSL6	8	37.852	2.2423	0.304516
MAT1A	29.6667	169.766	2.51664	0.694863
ALDOA	99	700.829	2.82356	0.00563941
DHFR	213.333	1659.56	2.95962	0.00359313
CA6	0.333333	4.96711	3.89737	0.0666125
ELOVL3	13.3333	208.438	3.96651	0.0104983
SCD	1760	29000.2	4.04241	0.00337399
TYMS	47.3333	797.128	4.07388	0.00359314
HK2	375.333	8453.17	4.49325	0.00310064
ALDOB	31	702.891	4.50296	0.0402166
PDHA2	0	0.105263	Inf	0.626184
PKLR	0	10.0362	Inf	0.0260907
